# Supplementary material for: Inactivated Poliovirus Vaccine Booster Reduces the Likelihood of COVID-19 Outcomes in Individuals Primed with Oral Poliovirus Vaccination
Source: Vaccines (Basel). 2024 Feb 20;12(3):219. doi: 10.3390/vaccines12030219 (PMC10974902; doi:10.3390/vaccines12030219)
Supplement: Supplementary file 1 [file vaccines-12-00219-s001.zip]

Archive with 1 entries (1 files):
- vaccines-2803364-supplementary.pdf
